# Supplementary material for: Evaluation and Heritability Analysis of the Seed Vigor of Soybean Strains Tested in the Huanghuaihai Regional Test of China
Source: Plants (Basel). 2023 Mar 16;12(6):1347. doi: 10.3390/plants12061347 (PMC10055562; doi:10.3390/plants12061347)
Supplement: Supplementary file 1 [file plants-12-01347-s001.zip]

Archive with 1 entries (1 files):
- plants-2260343-supplementary.pdf
